# Supplementary material for: Slc4a7 Regulates Retina Development in Zebrafish
Source: Int J Mol Sci. 2024 Sep 5;25(17):9613. doi: 10.3390/ijms25179613 (PMC11403715; doi:10.3390/ijms25179613)
Supplement: Supplementary file 1 [file ijms-25-09613-s001.zip]

Archive with 1 entries (1 files):
- ijms-3133819-supplementary.pdf
